# Supplementary material for: Multi-context blind source separation by error-gated Hebbian rule
Source: Sci Rep. 2019 May 9;9:7127. doi: 10.1038/s41598-019-43423-z (PMC6509167; doi:10.1038/s41598-019-43423-z)
Supplement: Supplementary file 1 — Source code 1 [file 41598_2019_43423_MOESM1_ESM.zip]

Archive with 1 entries (1 files):
- 43423/source_codes.zip
